# Supplementary material for: Aedes albopictus is a competent vector of Zika virus: A meta-analysis
Source: PLoS One. 2019 May 21;14(5):e0216794. doi: 10.1371/journal.pone.0216794 (PMC6528984; doi:10.1371/journal.pone.0216794)
Supplement: S1 Data — (XLSX) [file pone.0216794.s004.xlsx]

## Sheet: TR_7
Study	ni	xi	Oalb	OVS	Co_Oc	FrzFre	Blood_Orig	Dose_Log
Azar et al. 3	13	0	North America	East Asia/ Oceania	No	Frozen	Murine	7
Azar et al. 6	14	0	North America	North America	Yes	Frozen	Murine	7
Azar et al. 8	14	4	North America	Africa	No	Frozen	Murine	8
Azar et al. 9	14	4	North America	Africa	No	Frozen	Murine	8
Azar et al. 11	13	0	North America	South America	No	Frozen	Murine	7
Azar et al. 13	13	0	North America	North America	Yes	Frozen	Murine	7
Azar et al. 15	13	1	North America	South America	No	Frozen	Murine	7
Azar et al. 17	11	0	South America	South America	Yes	Frozen	Murine	7
Azar et al. 19	7	0	South America	North America	No	Frozen	Murine	7
DiLuca et al	2	1	Europe	East Asia/ Oceania	No	Fresh	Artificial	10
Garcia Luna et al	173	24	North America	North America	Yes	Fresh	Artificial	6
Jupille et al. 2016	15	0	Europe	East Asia/ Oceania	No	Fresh	Artificial	7
Liu et al	24	0	East Asia/ Oceania	East Asia/ Oceania	Yes	Frozen	Artificial	10
Richards et al	10	1	North America	South America	Yes	Fresh	Artificial	10
Ryckebusch et al	5	4	Europe	East Asia/ Oceania	No	Fresh	Artificial	7
Wong et al	11	8	East Asia/ Oceania	Africa	No	Fresh	Artificial	10

## Sheet: TR_14
Study	ni	xi	Oalb	OVS	Co_Oc	FrzFre	Blood_Orig	Dose_Log
Azar et al. 3	14	4	North America	East Asia/ Oceania	No	Frozen	Murine	7
Azar et al. 6	14	4	North America	North America	Yes	Frozen	Murine	7
Azar et al. 8	14	10	North America	Africa	No	Frozen	Murine	8
Azar et al. 9	14	9	North America	Africa	No	Frozen	Murine	8
Azar et al. 11	14	0	North America	South America	No	Frozen	Murine	7
Azar et al. 13	14	0	North America	North America	Yes	Frozen	Murine	7
Azar et al. 15	14	2	North America	South America	No	Frozen	Murine	7
Azar et al. 17	11	0	South America	South America	Yes	Frozen	Murine	7
Azar et al. 19	9	0	South America	North America	No	Frozen	Murine	7
Chouin Carniero 2	15	1	North America	East Asia/ Oceania	No	Frozen	Artificial	10
DiLuca et al	2	1	Europe	East Asia/ Oceania	No	Fresh	Artificial	10
Duchemin et al	26	20	East Asia/ Oceania	East Asia/ Oceania	Yes	Fresh	Artificial	10
Garcia Luna et al	48	13	North America	North America	Yes	Fresh	Artificial	6
Jupille et al. 2016	18	1	Europe	East Asia/ Oceania	No	Fresh	Artificial	7
Heitmann et al 1	20	4	Europe	North America	No	Fresh	Artificial	10
Heitmann et al 2	22	4	Europe	North America	No	Fresh	Artificial	10
Liu et al	29	21	East Asia/ Oceania	East Asia/ Oceania	Yes	Frozen	Artificial	10
Lozano Fuentes et al.	79	12	North America	North America	Yes	Fresh	Artificial	7
Richards et al	10	0	North America	South America	Yes	Fresh	Artificial	10
Ryckebusch et al	5	1	Europe	East Asia/ Oceania	No	Fresh	Artificial	7
Wong et al	12	12	East Asia/ Oceania	Africa	No	Fresh	Artificial	10

## Sheet: IR_7
Study	ni	xi	Oalb	OVS	Co_Oc	FrzFre	Blood_Orig	Dose_Log
Azar et al. 3	14	13	North America	East Asia/ Oceania	No	Frozen	Murine	7
Azar et al. 6	14	14	North America	North America	Yes	Frozen	Murine	7
Azar et al. 8	14	14	North America	Africa	No	Frozen	Murine	8
Azar et al. 9	14	14	North America	Africa	No	Frozen	Murine	8
Azar et al. 11	14	13	North America	South America	No	Frozen	Murine	7
Azar et al. 13	14	13	North America	North America	Yes	Frozen	Murine	7
Azar et al. 15	14	13	North America	South America	No	Frozen	Murine	7
Azar et al. 17	14	11	South America	South America	Yes	Frozen	Murine	7
Azar et al. 19	14	7	South America	North America	No	Frozen	Murine	7
Chouin Carniero 2	30	18	North America	East Asia/ Oceania	No	Frozen	Artificial	10
DiLuca et al	10	2	Europe	East Asia/ Oceania	No	Fresh	Artificial	10
Garcia Luna et al	248	181	North America	North America	Yes	Fresh	Artificial	6
Jupille et al. 2016	40	15	Europe	East Asia/ Oceania	No	Fresh	Artificial	7
Knecht et al.	41	40	North America	North America	Yes	Fresh	Artificial	6
Liu et al	30	24	East Asia/ Oceania	East Asia/ Oceania	Yes	Frozen	Artificial	10
Richards et al	10	10	North America	South America	Yes	Fresh	Artificial	10
Ryckebusch et al	5	5	Europe	East Asia/ Oceania	No	Fresh	Artificial	7
Vazeille et al.	19	7	East Asia/ Oceania	East Asia/ Oceania	Yes	Fresh	Artificial	7
Wong et al	12	11	East Asia/ Oceania	Africa	No	Fresh	Artificial	10

## Sheet: IR_14
Study	ni	xi	Oalb	OVS	Co_Oc	FrzFre	Blood_Orig	Dose_Log
Azar et al. 3	14	14	North America	East Asia/ Oceania	No	Frozen	Murine	7
Azar et al. 6	14	14	North America	North America	Yes	Frozen	Murine	7
Azar et al. 8	14	14	North America	Africa	No	Frozen	Murine	8
Azar et al. 9	14	14	North America	Africa	No	Frozen	Murine	8
Azar et al. 11	14	14	North America	South America	No	Frozen	Murine	7
Azar et al. 13	14	14	North America	North America	Yes	Frozen	Murine	7
Azar et al. 15	14	14	North America	South America	No	Frozen	Murine	7
Azar et al. 17	14	11	South America	South America	Yes	Frozen	Murine	7
Azar et al. 19	14	9	South America	North America	No	Frozen	Murine	7
Chouin Carniero 2	30	15	North America	East Asia/ Oceania	No	Frozen	Artificial	10
DiLuca et al	10	2	Europe	East Asia/ Oceania	No	Fresh	Artificial	10
Duchemin et al	26	26	East Asia/ Oceania	East Asia/ Oceania	Yes	Fresh	Artificial	10
Garcia Luna et al	312	267	North America	North America	Yes	Fresh	Artificial	6
Jupille et al. 2016	48	18	Europe	East Asia/ Oceania	No	Fresh	Artificial	7
Heitmann et al 1	31	20	Europe	North America	No	Fresh	Artificial	10
Heitmann et al 2	31	22	Europe	North America	No	Fresh	Artificial	10
Liu et al	30	29	East Asia/ Oceania	East Asia/ Oceania	Yes	Frozen	Artificial	10
Lozano Fuentes et al.	121	79	North America	North America	Yes	Fresh	Artificial	7
Richards et al	10	10	North America	South America	Yes	Fresh	Artificial	10
Ryckebusch et al	5	5	Europe	East Asia/ Oceania	No	Fresh	Artificial	7
Vazeille et al.	15	6	East Asia/ Oceania	East Asia/ Oceania	Yes	Fresh	Artificial	7
Wong et al	12	12	East Asia/ Oceania	Africa	No	Fresh	Artificial	10
